# Supplementary material for: Cholinergic deficits selectively boost cortical intratelencephalic control of striatum in male Huntington’s disease model mice
Source: Nat Commun. 2023 Mar 14;14:1398. doi: 10.1038/s41467-023-36556-3 (PMC10011605; doi:10.1038/s41467-023-36556-3)
Supplement: Supplementary file 4 — Source Data [file 41467_2023_36556_MOESM4_ESM.xlsx]

## Sheet: Fig. 1
Figure 1 c		IT - dSPNs																																	Figure 1 g		IT - iSPNs
		zQ175 -/-											zQ175 +/-																								zQ175 -/-											zQ175 +/-
		eEPSC peak amp. (pA)											eEPSC peak amp. (pA)																		Figure 1 d						eEPSC peak amp. (absolute value, pA)											eEPSC peak amp. (absolute value, pA)
	Cell#	1	2	3	4	5	6	7	8	9	10		1	2	3	4	5	6	7	8	9	10	11	12	13	14	15	16	17		124.478					Cell#	1	2	3	4	5	6	7	8	9	10		1	2
LED intensity (%)	1	13.0258	16.3994	32.0049	25.3457	26.5625	24.5591	17.649	29.1135	15.8647	19.8536		16.6795	20.8037	44.3735	27.5087	17.2126	25.976	21.6438	29.9159	18.3447	21.8052	19.9711	23.9289	38.1722	21.3319	21.3384	21.3468	22.1577		55.7655				LED intensity (%)	1	11.8718	26.2928	22.5959	25.2338	6.83594	35.2159	19.801	41.5776	287.6	13.5571		26.8675	21.0453
	3	18.2095	16.6471	24.3864	31.6408	35.0487	28.3585	42.1984	24.477	17.5838	27.8863		63.5167	24.4413	167.032	67.1478	11.0145	80.3737	99.4882	192.526	72.4285	51.7553	498.084	449.164	209.439	70.7535	46.0591	28.7873	53.358		178.988					3	10.3158	10.3541	19.8797	57.936	2.19727	44.5509	34.5369	28.6405	304.103	14.909		69.36	197.635
	6	18.5073	85.5233	309.32	320.515	132.389	317.741	347.656	63.0249	23.9873	480.58		530.373	128.246	758.764	422.587	19.3306	534.848	793.778	1027.14	311.886	886.683	1160.98	1758.7	973.312	307.023	852.49	304.286	502.663		293.017					6	28.4542	32.6195	80.953	192.955	562.134	37.0358	799.484	78.8296	290.481	18.9126		342.327	951.955
	10	24.4335	84.0236	376.883	605.816	327.009	875.9	817	106.748	15.8989	764.69		874.721	536.078	1272.83	983.401	62.5037	712.675	1317.3	1386.01	387.856	1336.53	1149.63	2145.62	1049.16	397.271	1203.54	534.694	775.171		-85.3778					10	48.5899	16.5437	300.064	507.034	1086.3	152.853	1152.18	236.419	286.834	18.7761		667.503	1221.71
	20	150.931	125.553	521.136	1207.72	537.89	1479.43	1287.8	74.3082	25.4978	1109.77		1310.73	1004.69	1540.37	1920.23	126.058	816.623	1572.5	1611.88	493.307	1820.33	1319.57	2433.03	2541.91	470.57	1442.65	824.066	1406.15		57.6239					20	66.861	52.0093	471.876	597.435	1605.35	405.525	1872.93	330.974	305.72	36.0949		1075.56	1551.95
	30	197.168	192.238	505.404	1416.22	714.263	1946.64	1585.56	108.317	68.3161	1239.99		1368.94	949.909	1701.36	2396.75	89.171	961.243	1673.33	1608.56	516.488	1810.77	2062.06	2488.48	2018.14	517.686	1554.12	895.928	1400.84		174.391					30	56.1163	24.3367	506.38	683.983	1877.68	485.697	2199.8	387.471	284.536	97.4454		1215.89	1500.02
																															163.77
																															-15.3066
																															196.929
																															238.136
																															308.058
																															230.933
																															-15.1103
																															154.843
																															46.9136
																															129.709
Figure 1 k		PT - dSPNs																																	Figure 1 m		PT - iSPNs
		zQ175 -/-															zQ175 +/-																				zQ175 -/-								zQ175 +/-
		eEPSC peak amp. (absolute value, pA)																						eEPSC peak amp. (absolute value, pA)								Figure 1 k					eEPSC peak amp. (absolute value, pA)								eEPSC peak amp. (absolute value, pA)
	Cell#	1	2	3	4	5	6	7	8	9	10	11	12	13	14		1	2	3	4	5	6	7	8	9	10	11	12	13	14		94.5217				Cell#	1	2	3	4	5	6	7		1	2	3	4	5
LED intensity (%)	3	8.8749	6.05235	17.4253	49.3497	70.1304	72.3357	17.8884	136.566	15.2605	30.3789	37.8838	24.9866	130.283	89.2083		9.28761	0.431022	7.97166	4.64098	41.2238	9.52728	6.79163	9.1824	14.1085	21.8832	65.6116	21.6913	3.89283	13.3685		-63.1203			LED intensity (%)	3	5.37109	5.65239	55.2128	12.248	8.20309	31.2878	56.3901		8.89797	6.75938	10.0343	6.04979	5.06719
	6	9.96404	25.1944	26.4788	223.355	87.3538	83.2652	26.0898	186.437	10.7854	49.9845	61.6942	18.332	198.929	94.2265		60.6219	23.703	9.15527	4.52965	85.6268	22.4511	19.8018	17.6663	15.639	43.9744	85.2968	24.9538	3.39655	4.5569		-79.5058				6	10.2927	3.56481	58.7379	16.9075	5.93372	36.3808	55.0142		23.328	5.36467	4.75805	16.1873	4.33922
	10	10.6833	66.6928	62.0188	278.162	105.844	113.927	30.9638	220.354	11.3787	62.7616	62.223	23.052	216.723	123.03		87.5341	13.1918	6.99038	10.8385	93.4796	25.701	25.3919	10.2114	27.0929	52.7901	132.243	29.3861	2.67893	10.0649		-84.559				10	16.1216	22.4415	89.6101	25.6467	4.11539	68.9541	50.218		14.445	18.8566	5.03252	9.27682	6.33875
	20	16.5517	52.5195	75.9509	343.892	139.738	105.604	24.4445	240.008	17.972	54.1857	45.4407	22.0104	243.484	139.452		122.249	32.4556	37.0864	5.10162	76.5278	15.5864	17.1868	14.9061	35.8445	34.7526	143.849	29.1913	15.3095	11.973		-10.4671				20	7.0024	11.4021	98.179	26.1262	10.2069	68.183	57.4515		14.448	20.5485	5.48549	7.32075	6.24021
	30	21.8066	73.2276	72.7521	320.103	130.399	112.364	12.7014	270.322	10.5346	52.417	46.0712	22.7199	248.915	105.341		141.981	26.9184	14.9587	11.2704	65.3499	22.1347	31.7244	14.1343	28.0894	37.1106	111.243	19.0246	13.3695	17.6261		-69.6742				30	11.1861	17.8683	91.3761	27.7036	13.6155	64.3164	64.109		16.9552	25.8784	6.75225	8.85831	9.6639
																																-56.5358
																																-80.6353
																																-61.516
																																-49.1565
																																52.4085
																																-73.9353
																																-81.6831
																																-75.8513
[truncated: 16 more columns]

## Sheet: Fig. 2
Fig. 2 b			Fig. 2 g						Fig. 2 h
PPR=EPSC2/EPSC1			# of responding spine (averaged)
			IT - dSPNs			IT - iSPNs			IT - iSPNs			IT - dSPNs
zQ175 -/-	zQ175 +/-		zQ175 -/-	zQ175 +/-		zQ175 -/-	zQ175 +/-		zQ175 -/-	zQ175 +/-		zQ175 -/-	zQ175 +/-
0.976619	0.676403		0	39.3		2	3		0	5		0	0
2.94681	0.631963		8.6	40.7		20	32		0	0		1	11
0.478214	0.190044		0	40		0	56		0	3		0	19
0.938036	1.00349		9.1	25		10	12		0	55		10	10
0.443922	0.588517		0	28.1		1	39		3.5	15		0	27
0.494371	0.410944		11	15.08			23		0	20		0	44
0.626796	0.553218		16.6667	9.21			47		0	33		2	20
0.497931	0.485954		0	30			50		0	12		0	16
1.29292	0.37382						8		0	0		0	72
0.883721	0.701141								10	10		5	0
0.910558	0.421527								0	33		7.5	7
0.617432	0.462434								0	25		0	5
1.81058	0.764444								0	14		20	7
0.41366	0.535664								3	33		0	15
0.767697	0.527339								0	15		3	0
1.18207	0.77								0	8		0	15
	0.749779								0	15		0	0
	0.599788								10	5		1	12
	0.252648								5	15		3	14
	0.163934								15	22		0	18
	0.288004								0	14		0	16
	0.501702								2	60		0	17
	0.3635								0	11		5	0
	0.837325								0	20		0	24
	0.684715								10	3		0
	0.551565								0	5		0
									0	0		0
									0
									0
									0
									3
									0
									0

## Sheet: Fig. 3
Fig. 3 d
Dynamic range (% Change)
zQ175 -/-	zQ175 +/-
96.4076	8.06294
9.44026	-100
-46.9158	-100
-39.0449	-98.0501
-9.44026	-56.569
56.7231	-64.2131
	-95.1471

## Sheet: Fig. 4
	Fig. 4 c																			Fig. 2 f
Time (min)	PT - dSPNs											PT - iSPNs								Time (min)	dSPNs														iSPNs
1	0.86996	1.43668	1.06969	0.839561	0.81908	1.40474	1.11225	1.12188	0.865238	0.94112		0.930967	0.958538	0.791147	1.13898	1.30139	0.94112			1	0.974831	1.00436	1.10777	1.12168	0.79654	0.912856	1.16945	1.10367	1.12363	0.907242	1.03242	1.05282	0.750079		0.945389	1.1118	1.05271	1.21658	1.05709	1.01309	0.940947	1.18354	1.09879	1.24422	1.05345	1.01517	1.00865
2	1.24812	0.799747	1.11993	0.770827	1.03373	1.04642	1.08751	1.03047	0.968175	1.20779		0.794179	0.928486	0.818515	1.08432	0.991833	1.20779			2	1.12017	1.11159	0.931854	0.838592	1.00084	1.05005	1.07403	0.927503	1.12794	0.862405	1.01725	1.17741	0.791551		1.03969	0.927703	0.941745	0.786917	0.974007	0.871228	1.0141	1.40177	1.13281	1.18672	0.74433	1.15051	0.88331
3	0.902321	1.05595	1.07567	0.95253	1.00066	1.23199	1.05617	1.03601	1.00808	0.934416		1.00317	1.06906	1.05927	0.990488	1.0214	0.934416			3	1.10529	1.0447	0.793978	1.08998	1.03933	0.924814	1.01574	1.02024	1.00213	1.08489	0.993835	1.03815	0.831548		1.0968	1.05709	1.04191	1.22128	0.894075	0.884388	0.991048	1.09218	0.999146	1.1615	1.00514	0.906323	0.928102
4	1.02045	0.765332	1.02501	0.932372	0.939051	1.15935	1.02042	0.933518	0.807728	1.12376		0.833282	0.986066	0.982086	1.09799	1.03811	1.12376			4	1.02664	1.06696	1.12678	0.929857	0.927001	1.10411	1.0179	1.15549	0.915467	1.05478	0.919594	0.9697	1.20873		0.974324	0.989081	0.940105	1.05037	0.961785	1.03805	1.0842	1.12831	0.905407	1.02691	1.02023	1.03404	1.01426
5	1.07723	1.50362	0.899319	1.1151	1.03009	1.1645	0.923406	1.19391	0.870952	0.935312		1.16355	0.94487	0.95864	0.911521	1.19317	0.935312			5	0.987289	1.06719	1.02694	0.970806	0.954588	1.07409	0.884039	0.831654	1.17532	0.970614	1.08657	0.992151	0.959721		0.928878	0.992094	1.01799	0.829679	1.14414	1.04319	1.0619	0.833607	1.09545	0.811589	0.97463	0.986953	1.05764
6	0.97063	0.59036	1.14982	0.828611	0.943411	0.603467	1.29298	1.23269	0.484837	1.32679		1.08685	1.11384	1.4369	1.14731	1.15203	1.32679			6	0.691762	0.65919	0.599049	0.880436	0.792768	0.725533	0.718979	0.429176	0.894632	0.924515	0.59694	0.780653	0.989159		0.971622	0.995725	0.662587	0.686266	0.695283	0.772884	0.777453	1.13871	0.865671	0.632669	0.922107	0.892243	0.882256
7	0.638319	1.42609	1.56714	1.13036	1.05442	0.72315	1.02443	0.65651	0.597078	0.993114		0.832926	1.18274	1.33367	0.920045	1.24676	0.993114			7	0.68671	0.659501	0.266244	0.908792	0.599477	0.501663	0.57217	0.371577	1.07804	0.348339	0.350745	0.573638	0.649935		0.626191	0.706902	0.641151	0.507175	0.589881	0.578115	0.281312	1.03959	0.909142	0.407817	0.464001	0.437211	0.838942
8	0.312217	0.947603	1.12805	1.38517	1.02497	0.625267	0.97739	0.468144	0.718935	0.815772		0.855232	1.20613	1.17698	0.988598	0.943564	0.815772			8	0.528045	0.577481	0.565769	0.618325	0.535156	0.57537	0.44416	0.428228	0.853115	0.479496	0.487616	0.717101	0.612399		0.482355	0.819442	0.521258	0.544032	0.485108	0.552365	0.548611	0.825789	0.472301	0.289438	0.50112	0.410107	0.729579
9	0.109524	1.08656	1.37579	1.23081	1.01235	0.70504	0.948716	0.65374	0.433134	0.683487		0.853357	1.22673	1.19525	0.99319	1.03495	0.683487			9	0.481993	1.0018	0.2187	0.672798	0.573418	0.538242	0.446227	0.36593	0.841922	0.467896	0.46586	0.697673	0.590895		0.452255	0.810181	0.597842	0.653871	0.543273	0.376958	0.367278	0.781463	0.524262	0.268122	0.415458	0.607374	0.764299
10	0.54888	1.05177	1.36556	1.32738	1.13444	0.453243	0.962173	0.371191	0.86018	0.65788		0.687703	1.23179	1.07791	1.13006	1.05984	0.65788			10	0.986856	0.447468	0.251981	0.664438	0.519131	0.464673	0.648136	0.321448	0.503995	0.415596	0.434116	0.759691	0.624651		0.421501	0.682717	0.580372	0.326809	0.540095	0.431128	0.503761	0.459285	0.649899	0.138994	0.582319	0.673701	0.683214
11	0.816155	1.64406	1.15921	1.02766	0.891038	0.792241	0.678076	0.457064	1.00536	0.361426		0.724401	1.30385	1.16681	0.893559	0.918108	0.361426			11	0.860756	0.691045	0.361331	0.775901	0.506098	0.608405	0.34037	0.360349	0.921055	0.29018	0.571567	0.681372	0.611565		0.487544	0.741504	0.468671	0.610399	0.48145	0.382469	0.35975	0.812406	0.349179	0.0866239	0.331119	0.591932	0.726468
12	0.777982	1.1677		1.02225	0.743666	1.07497	0.894537	0.476454	1.10926	0.670898		1.06488	1.32128	1.02737	0.856269	1.50875	0.670898			12	1.02243	0.502341	0.332805	0.668627	0.42351	0.437873	0.446361	0.280824	0.85136	0.483153	0.362209	0.639861	0.811767		0.441001	0.830372	0.604653	0.559629	0.502941	0.484782	0.30435	0.563024	0.627623	0.225713	0.3792	0.466507	0.416995
13	1.10702	0.600172		1.02524		1.45033	1.03153	0.379501	0.92281	0.404339		1.04205	1.45878	0.88598	0.914446	1.41261	0.404339			13	0.737502	0.771728	0.199683	0.736398	0.496057	0.442598	0.284514	0.335831	0.835483	0.520539	0.498736	0.765067	0.647595		0.446682	0.690114	0.585135	0.609365	0.496753	0.561565	0.408109	0.609554	0.283977	0.240665	0.529076	0.514263	0.710932
14	0.883491			0.948486		0.689017	0.838872	0.819945	0.868391	0.289827		1.0573	1.23131	1.3019	1.3192	1.26377	0.289827			14	0.80721	0.655892	0.209192	0.590875	0.491955	0.471209	0.360633	0.436869	0.622123	0.269748	0.473989	0.80963	0.523183		0.406212	0.6683	0.593664	0.690114	0.45008	0.530401	0.36221	0.549714	0.330476	0.552499	0.461942	0.534719	0.656864
15	0.85866			1.25658		0.462469	0.809592	0.34072	0.382556	1.24946		1.07649		1.1254	1.09195	1.3398	1.24946			15	0.549868	0.733263	0.318542	0.702357	0.408627	0.601652	0.54967	0.417034	0.808072	0.417413	0.543616	0.679999	0.750242		0.491847	0.623041	0.686042	0.705543	0.596499	0.523506	0.341494	0.967864	0.53788	0.240715	0.778765	0.535175	0.703734
16	0.855915			1.33919		0.86813	0.741428	0.711911	0.647032	0.72258				0.71499	1.11829	1.24239	0.72258			16	0.542862	0.811176	0.323296	0.781116	0.352282	0.433243	0.40481	0.272066	0.950442	0.322262	0.290098	0.751313	0.565134		0.422373	0.626963	0.690291	0.664248	0.471405	0.659532	0.645628	0.452064	0.668399	0.35892	0.569774	0.659901	0.597376
17	0.88868			1.44498		0.734997	0.895241	0.393352	0.92996	1.11277				0.768833		1.53882	1.11277			17	1.16853	0.815774	0.237718	0.908927	0.677792	0.483898	0.567472	0.628802	0.988773	0.383082	0.481044	0.548375	0.606927		0.489823	0.581308	0.787975	0.704797	0.490309	0.623121	0.368519	0.430339	0.691917	0.306808	0.577055	0.610652	0.743379
18	1.029			1.32652		1.0673	0.926164	0.614958	0.864177	0.918085				0.986464		1.06187	0.918085			18	0.77137	0.676186	0.204437	0.547425	0.500472	0.553165	0.531037	0.442	0.977376	0.317162	0.474026	0.685065	0.790584		0.39339	0.735464	0.613093	0.81282	0.534586	0.625924	0.210047	0.397484	0.695199	0.276998	0.765885	0.514802	0.619925
19	0.35478			1.43464		1.09672	0.732744	0.581717	0.655306	0.755554				1.36997			0.755554			19	0.806991	0.597896	0.503962	0.840673	0.707351	0.790188	0.516156	0.705228	1.10724	0.444893	0.687839	0.716688	0.643555		0.46096	0.521852	0.547368		0.535797	0.622709	0.381993	0.884838	0.658678	0.644502	0.847734	0.67541	0.714178
20	1.03			1.43406		2.00029	0.561445	0.756233	0.638758	0.355619				1.22067			0.355619			20	1.07655	0.84722	0.622821	0.73504	0.753819	0.851983	0.492581	0.553448	0.873354	0.317829	0.551872	0.585002	0.908143		0.528445	0.5967	0.518614		0.569165	0.581155	0.52012	0.406203	0.722363	0.406827	0.805351	0.736388	0.659729
21	1.52095			1.43812		1.53263	0.398811	0.648199	0.923747	0.625919				1.1624			0.625919			21	0.595217	0.737021	0.456418	0.698511	0.713344	0.612571	0.575163	0.377517	0.725992	0.273081	0.446369	0.639638	0.894337		0.515899	0.583691	0.53161		0.442611	0.887953	0.309934	0.854589	0.60464	0.985081	0.666549	0.802094	0.731743
22	0.649485			1.47534		0.743931	0.717566	0.567867	0.996961	0.791412				0.93186			0.791412			22	0.542289	0.749126	0.40412	0.791511	0.760669	0.551352	0.619934	0.143777	0.929965	0.38725	0.491273	0.817681	0.659641		0.328193	0.570125	0.776555		0.61489	0.744997	0.415297	0.510101	0.615609	0.522241	0.693002	0.550695	0.611067
23	0.726273			1.48438		0.706399	0.880748	0.775623	0.747096	1.24634				0.973129			1.24634			23	0.75913	0.823944	0.955626	0.913892	0.607472	0.673376	0.644887	0.591489	1.01172	0.542665	0.529712	0.777973	0.763008		0.442221	0.424853	0.792401		0.67752		0.501633		0.655387	0.594564	0.666448	0.662832	0.600459
24	1.26679			1.48246		1.37313	0.829875	0.855956	0.832456	0.503378				1.00291			0.503378			24	0.691427	0.781231	0.898574	0.690543	0.743686	1.04402	0.551686	0.421704	1.02343	0.442257	0.446116	0.624867	0.750339		0.395087	0.657136	0.64046		0.665835		0.607474		0.556212	0.681706	0.764428	0.849105	0.557409
25	1.23174			1.31054		0.901243	0.920844	0.3241	0.984223	1.26778				1.2975			1.26778			25	1.27649	0.814949	0.637084	0.797952	0.526906	1.09376	0.563676	0.331797	0.751222	0.523793	0.51345	0.957604	0.961638		0.386719	0.502174	0.605255		0.379296		0.503044		0.484897	0.264215	0.939711	0.499567	0.618797
26	0.783864			1.4044		1.39911	0.741311	0.559557	0.829302	1.26521				0.9239			1.26521			26	0.791081	0.76666	0.917591	0.787404	0.771253	0.732453	0.416612	0.61783	0.860202	0.273998	0.366014	0.758389			0.350151	0.536075	0.738687		0.664279		0.511489		0.745726	0.751457	0.744353	0.616691	0.637007
27	0.614013			1.46079		1.39881		0.847645		0.908107				1.1214			0.908107			27	0.895749	0.79435	0.584786	0.691232	0.688728	0.825104	0.558467	0.253546	0.898295	0.573941	0.342522	0.730314			0.520982	0.608935	0.679355		0.500955		0.525858		0.58258	0.220498	1.00661	0.722116	0.781796
28	0.772811			1.44626		1.22101		0.479224		1.22292				1.10871			1.22292			28	0.869543	0.755445	0.580032		0.471638	0.822031	0.48445	0.262607	0.972453	0.382254	0.517422	0.836352					0.765907		0.650243		0.759606		0.788781	0.526879	1.09757	0.883356	0.663648
29	0.284051			1.50449		1.18824		0.396122		1.2813				1.39674			1.2813			29	0.802864	0.734602	1.06973		0.590811	0.784447	0.515085	0.459387	0.862809	0.525054	0.510041	0.825075					0.756063		0.60883		0.830671		0.612532	0.614488	0.997903	0.590984	0.73995
30	0.759074			1.53644		1.09594		0.617729		1.34768				1.00648			1.34768			30	1.00295	0.616565	0.37084		0.792586	0.665421	0.490975	0.254587	0.869419	0.505764	0.539247	0.869625					0.644663		0.602597		0.899823		0.597048	0.63558	0.974636	0.749557	0.504892
31	0.585833			1.50459		0.645028		0.476454		1.20425				1.08683			1.20425			31	1.15543	0.62816	0.456418		0.888324	0.745443	0.665328	0.43378	1.03641	0.527924	0.506821	0.773644					0.63987		0.522313		0.700643		0.929462	0.86485	0.864705	0.595438	0.523639
32	0.581815			1.49841		1.46038		0.407202		1.2771				0.866021			1.2771			32		0.791464	0.879556		0.620609	0.933078	0.498508	0.747457	0.975247	0.709637	0.499317	0.859709					0.794048		0.619009		0.859848		0.658607	0.907936	0.83824	0.743887	0.74136
33	0.740021			1.35066		0.865799		0.518006		0.981226				1.12636			0.981226			33			0.96038		0.765287	0.789589	0.601372	0.466252	0.81935	0.44379	0.609013	0.962393					0.640472		0.683656		0.582893		0.758922	0.589305	0.815454	0.799287	0.858607
34				1.41478		1.93809		0.454294		1.04047				1.04501			1.04047			34			0.580032		0.765742		0.578959	0.608019	0.524915	0.44006	0.434447	1.04824					0.784481		0.674304		0.936442		0.67662	0.835528	0.901923	0.636188	0.794804
35				1.22079		1.66261		0.864266		1.03299				1.04558			1.03299			35			1.15531		0.656774		0.782895	0.447174	0.982572	0.564554	0.454388	0.683212					0.686809		0.655983		0.408209		0.767159	1.00197	1.02061	0.855842	0.563388
36				1.40787		1.09973		0.481994		1.15455				1.26896			1.15455			36			1.02219		0.941948		0.698893	0.47141	0.859623	0.60384	0.529921	1.21155					0.607805		0.919795		0.510402		0.696687	0.789631	0.767178	0.735502	0.8233
37						1.10182		0.567867		1.30991				1.01977			1.30991			37			0.770206		0.798888		0.464581	0.520674	0.924138	0.54896	0.454584	0.843085					0.746502		0.789692		0.587405		0.685207	0.736057	0.7326	0.804559	0.51369
38						0.930375		0.484765		1.3704				1.24336			1.3704			38			1.02219		0.940831		0.619615	0.510462	0.580078	0.517915	0.506939	0.912471					0.794786		0.763851		0.755727			0.811863	1.03218	0.757791	0.655691
																				39			1.13154		0.80329		0.567602	0.531764	0.887119	0.454058	0.495115	1.00401					0.79475		0.800499		0.555806			0.710018	0.732748	0.596634	0.758297
																				40			1.33597		0.61039		0.425656		0.970051	0.412814	0.590433	0.92087					0.841547		0.727863		0.684037			0.620055	0.962449	0.901357	0.69138
																				41			1.21712		0.957488		0.713249		1.01097	0.379676	0.656353	0.924658					0.902237		0.882423		0.471376			0.793298	0.718204	0.79082	0.555149
																				42			1.1458		0.793644				0.820218	0.307559	0.622005	0.984889					0.823593		0.941376		0.982749			0.727827	0.844039	0.900243	0.570918
																				43			1.10301		1.16695				0.913474		0.59103	0.997808					0.759433		0.807673		0.952994			0.721184	0.613753		0.754168
																				44					0.890208				1.01552		0.5472						0.815655		0.633576		0.621634			0.432557			0.871425
																				45					1.09586
																				Fig. 4 g
																				IT - dSPNs				IT - iSPNs
																				Baseline	OxoM	20-22min.		Baseline	OxoM	20-22min.
																				1.39	1.47	2.18		1.05	1.71
																				1.25	1.8	1.47		1.07	1.1
																				0.84	1.54	1.7		1	1.39	1.03
																				1	1.35	1.51		1.81	2.28
																				1.01	1.39	1.53		0.97	1.43	1.56
																				1.22	1.37	1.62		0.98	1.4	1.74
																				1.21	1.59	1.47		1.21	1.65	1.82
																				1.02	2.07	2.31		1	1.52	1.17
																				1.01	1.38	1.17		0.89	1.78	1.44
																				1	0.97	1.69		0.92	10.1	1.18
																				1.05	1.39	1.42		1	1.35	1.49
																				1	1.05	1.52		1.01	1.19	1.34
																				1.01	1.13	1.1		1	1.07

## Sheet: Fig. 5
	Fig. 5 d				Fig. 5 e																				Fig. 5 f			Fig. 5 g
	Baseline	PSEM		Time (min)	PSAM - 5HT										Ctrl										PSAM-5HT	Ctrl		before	10 min
	0.02	1.29		1	0.985647	1.00587	1.16939	1.02587	1.13402	1.1116	1.07548	0.74002	0.926862		1.0398	0.621909	0.758814	1.06138	0.905032	1.06301	1.69244	1.04195	0.96755		35.1583	-6.45825		1.18524	2.26017
	0.316404	1.81885		2	0.867745	0.856688	1.05825	1.5637	1.18134	1.12324	1.04518	0.927411	1.19145		1.02727	1.07377	0.563449	1.19222	1.05115	0.939438	1.49207	1.06875	1.09883		36.2904	-3.01504		1.0605	1.47309
	0.304657	2.58494		3	1.1449	1.04308	0.974339	1.01276	0.929253	0.892597	1.10794	0.98707	0.720426		0.74692	0.977436	0.724476	1.01574	0.946364	1.12952	1.07348	1.04838	1.0206		46.3179	19.1714		1.39927	2.51017
	1.97409	11.2626		4	0.952145	0.946026	0.995824	1.16608	0.893615	1.04062	0.965589	0.940179	1.28369		0.84037	1.10744	1.32003	0.976278	1.05284	1.0208	0.744189	0.993628	1.17016		25.4121	-9.90144		1.81673	1.67715
	0.985745	2.28981		5	0.902953	0.863181	1.0466	0.821161	1.17713	0.976906	0.926474	1.07275	0.995888		1.47156	0.885895	0.955496	1.03242	0.986998	0.860229	1.18233	1.02936	0.923266		27.5597	11.9941		1.21701	2.10302
	0.188043	0.308272		6	0.89686	1.09389	0.750659	1.35851	1.10264	0.9901	0.910142	0.921177	1.17664		0.918995	1.06074	0.742992	0.986363	1.08495	1.09093	1.77907	1.22205	0.655718		29.8454	-14.638		1.23713	1.52945
				7	0.667384	0.864643	1.02264	0.80871	1.01543	0.742508	0.727863	0.795236	0.858309		1.4498	0.936048	1.36056	0.862014	1.03315	0.826931	0.985475	1.25681	0.918821		34.3404	-4.02336		1.28039	1.68076
				8	0.662358	0.51222	0.849351	1.1521	0.804739	0.72969	0.576014	0.734686	1.01402		0.556668	1.29355	0.819349	1.05565	0.930946	1.02581	0.771379	0.929543	0.850526			3.79473		0.84965	1.32377
				9	0.710847	0.91248	0.819947	1.1502	0.832709	0.935985	0.572453	0.833405	0.719951		1.16444	1.03533	0.807884	1.12776	0.942422	0.922237	1.09827	0.990563	0.740313
				10	0.594234	0.527936	0.68032	0.957009	0.734972	0.793217	0.613188	0.71005	0.455502		0.944538	0.955063	0.731355	0.935796	1.02154	0.778867	0.704989	1.27371	1.15199
				11	0.797694	0.558098	0.673417	1.47861	1.09525	0.608589	0.616107	0.67975	0.418667		0.656786	1.03106	1.37781	1.08689	1.1062	0.860623	0.437455	1.15255	0.784385
				12	0.999019	0.584224	0.48024	0.93998	0.778914	0.506902	0.685084	0.588339	0.900702		0.983719	1.01243	1.18262	0.798098	1.07419	0.961896	0.936069	0.906186	0.940176
				13	0.887276	0.76061	0.630246	0.923368	0.921625	0.719285	0.651895	0.68249	1.21175		0.489119	0.983109	0.743393	0.999961	1.12217	0.874917	0.901844	1.09254	1.07916
				14	0.782044	0.537085	0.677532	0.301009	0.630203	0.675307	0.846463	0.615909	0.540048		0.398118	0.872964	1.22785	0.890989	1.11091	0.931199	1.37292	1.15938	0.999466
				15	0.821392	0.562356	0.514472	1.20427	0.668026	0.646614	0.738327	0.744831	0.610735		0.718439	1.1939	0.786731	1.16414	1.04819	0.830821	1.40355	1.03526	1.21284
				16	0.810845	0.448253	0.543611	0.682967	0.810142	0.88777	0.433886	0.652248	0.212671		0.32	1.17479	0.743795	0.913237	1.07608	0.831531	1.72375	0.842214	1.18763
				17	0.462258	0.769594	0.592272		0.644665		0.771678	0.676507	0.826761			1.18819	1.19563	0.982382	1.03428	0.717351	1.63342	1.10153	0.971614
				18	0.633895	0.742227	0.511091		0.838509		0.736926	0.721995	0.549536			0.993459	0.787992	1.11817	1.09404	0.936018	1.22976	0.938654	0.964661
				19	0.756419	0.609807	0.854704		0.906965		0.592959	0.54804	0.845738			1.24202	1.1218	0.9757	1.14839	1.01682	1.59508	1.35472	1.23636
				20	0.624052	0.581014	0.610622		1.00486		0.66827	0.666614	0.620494			1.27474	0.786789	0.779068	1.03883	0.830439	1.57407	0.99123	0.990775
				21	0.445617	0.653662	0.425587		0.680422		0.619391	0.715228	0.803176			0.967399	0.790343	1.03173	1.12221	0.821696	1.78473	1.29041	0.98165
				22	0.661004	0.592546			0.643632		0.686179	0.836416	0.584744			0.846719	0.585233	0.899935	1.2142	1.04608	0.702416	1.05787	0.992576
				23	0.653713	0.699117			0.864255		0.792447	0.561254	0.907682			1.28541	0.730954	0.716838	1.09984	0.90556	1.78139	1.08892	0.81083
				24	0.705066	0.533545			0.748043		0.823359	0.621997	0.608567			1.06072	1.54296	0.777959	1.15441	0.832526	1.34651	1.14948	0.907992
				25	0.645484	0.679778			0.542478		0.770539		0.829269			0.911893	0.832133	0.869992	0.958118	1.10531	1.55923	1.1595	0.964643
				26	0.744675	0.434275			1.16303		0.685522		0.785454			0.902342	1.48644	0.923431	0.978251	1.1363	1.39951	0.96519	0.942068
				27	0.719831	0.593714					0.85471		0.357671			1.02181	1.21472	1.07468	0.992506	0.936619	2.15837	1.09784	0.750822
					dSPN	dSPN	dSPN	dSPN	dSPN	iSPN	iSPN	iSPN	iSPN
					dSPNs and iSPNs represented separately in figure S 14

## Sheet: Fig. 6
Fig. 6 b							Fig. 6 d						Fig. 6 f
mRNA fold change (r.u.)							VU100	Oxo-M 100nM	Oxo-M 100nM + VU100 5uM			Cell #	1	2	3	4	5	6	7	8	9
M4			M2				-1.10076	23.06	39.8398		Time (min)	1	1.55526	0.632316	1.10933	0.927607	1.3203	0.846045	1.43631	1.1071	0.838351
IT	PT		IT	PT			-8.68299	34.1244	20.8202			2	1.18818	0.990042	1.23295	1.02806	1.0278	1.08337	1.38345	1.24715	1.0632
5.13049	0.184682		1.16487	1.12181			-3.97467	16.7728	81.6687			3	1.19887	1.04744	0.806088	0.891892	1.06618	0.958957	1.03879	1.02818	0.828238
12.8946	1.64089		0.504502	0.851015			12.3126	39.1223	38.7896			4	1.06884	0.916327	1.33124	1.16627	1.15508	1.04863	1.18292	1.08738	1.34388
19.9724	3.29984		0.590218	1.04747			1.87201	20.6199	38.5614			5	0.73229	1.03623	0.862673	0.742799	0.820153	0.992414	0.929392	0.884439	0.827879
13.3704	1.59897		0.63254	0.9587			6.67725	23.2953	24.8776			6	0.823236	0.49163	0.812375	0.585333	0.553882	0.752928	0.583051	0.809803	0.617697
							8.96744	24.5476	42.5653			7	0.354527	0.736859	0.661456	0.562825	0.366957	0.461781	0.470054	0.647787	0.489745
							-5.05932	21.3331	53.1421			8	0.516778	0.452775	0.362448	0.438935	0.439494	0.355735	0.377984	0.417467	0.580989
							-5.40783	19.0632	31.2351			9	0.325666	0.270961	0.276274	0.65391	0.260989	0.251114	0.342338	0.481708	0.53392
							11.1259	-11.5141	19.3675			10	0.369341	0.37884	0.327085	0.620584	0.32814	0.352842	0.270242	0.729122	0.742039
												11	0.644807	0.312749	0.237954	0.564316	0.208861	0.307937	0.267592	0.576278	0.603682
												12	0.749234	0.766733	0.263103	0.545199	0.501114	0.379405	0.174108	0.70333	0.544662
												13	0.701831	0.549418	0.244672	0.711103	0.39882	0.556283	0.318494	0.702412	0.558026
												14	0.674501	0.59106	0.508052	0.68203	0.640328	0.421818	0.834211	0.306069	0.689567
												15	0.757856	0.511791	0.25819	0.881426	0.530212	0.590515	1.01454	0.568684	0.596663
												16	0.506891	1.17693	0.167047	0.537929	0.815407	0.568409	0.93993	0.485568	0.783726
												17	0.774101	1.0964	0.590285	0.862929	0.830988	0.339263	0.61834	0.579919	0.728854
												18	1.36521	0.701449	0.245768	0.616676	0.863614	0.68121	1.16616	0.671594	0.890667
												19	0.948868	0.97439	0.455548	1.08374	0.868195	0.759392	0.565414	0.492266	0.902776
												20	1.03442	1.10859	0.670769	0.791796	1.05419	0.860095	0.974371	0.634124	0.875284
												21	0.941178	0.768988	0.415105	0.607062	0.630484	0.773581	0.512993	0.646845	0.893022
												22	0.851098	0.766037	0.592047	0.797038	0.709728	0.872027	1.32826	0.606395	1.05199
												23	1.40516	1.10346	0.526872	0.871024	1.00477	0.849354	1.11087	0.69341	0.981037
												24	0.952963	1.33129	0.590035	0.847507	1.19021	0.947745	0.949053	0.805944	1.0175
												25	0.909454	1.00995	0.559529	0.874118	1.05665	0.816353	1.29903	0.607866	1.13031
												26	0.87247	1.20067	1.045	0.904989	0.920281	0.917472	0.723835	0.727348	1.25576
												27	0.817909	1.1104	0.988402	0.900561	0.417826	0.670593	1.1663	0.818105	0.948813
												28	0.844108	0.918966	0.766422	0.790416	0.638223	1.09476	0.756192	0.67862	1.0497
												29	1.44694	0.949482	0.755194	0.879323	0.544905	0.8751	1.07646	0.861892	1.33976
												30	1.33931	1.11869	0.837788	0.763629	0.601903	0.788267	0.765405	0.787769	1.10341
												31	1.7247	1.06324	0.491633	1.06118	0.85375	0.880513	0.725695	0.702163	1.13119
												32	1.49544	1.10278	0.866406	1.04784	0.889884	0.765344	0.916131	0.920135	1.09545
												33	1.06069	1.24957	0.669464	1.1031	0.558773	0.89095	1.05366	0.766436	1.02405
												34	1.22144	1.30448	0.782827	1.12754	0.698873	0.916295	1.0935	0.809764	1.23416
												35	1.37913	0.912313	0.662303	0.801956	0.536423	0.909388	0.934304	0.670404	1.22205
												36	1.20133	1.00333	0.970651	0.97841	0.934067	0.798663	1.07261	0.861184	1.10632
												37	2.04011	0.846369	0.599292	1.04801	0.590697	0.897262	1.28779	0.888423	0.917733
												38	1.7993		1.27697	1.0445	0.888832	1.05022	1.02614	0.984899	1.35725
												39	1.76655		0.977465	0.995628	0.874819	0.898273	1.04301	0.941142	0.702595
												40	1.46658		1.2566	0.987116	1.29512	1.07089	0.919271	0.832498
												41	0.983189		1.1733	0.89706	0.748999		1.2439	0.733105
												42	1.0777		0.966418		1.11367		1.47174	0.91055
												43	1.49025		1.22277		1.04214		0.988436	0.883498
												44					0.959016		1.37541
												45					0.875975		0.793847

## Sheet: Fig. 7
	Fig. 7 e			Fig. 7 g					Fig. 7 j																								Fig. 7 k
	dynamic renge (%Change)			dynamic renge (%Change)					zQ175 -/- - eEPSC amplitude (pA)															zQ175 +/- - eEPSC amplitude (pA)									% Change
	zQ175 -/-	zQ175 +/-		zQ175 -/-	zQ175 +/-		Cell #		1	2	3	4	5	6	7	8	9	10	11	12	13	14		1	2	3	4	5	6	7	8		772.74
	-50.0005	62.7122		0	-10.996		LED intensity (%)	5	8.59091	15.249	11.8684	22.2034	6.65184	6.70642	4.62974	3.12485	2.63154	2.97005	5.86602	5.24261	4.44939	13.5192		31.7542	28.5767	18.9251	15.2673	28.7444	37.5255	4.55617	49.9716		466.315
	-69.8013	-99.9882		-33.0533	-45.4257			10	10.1558	20.2099	14.9146	131.228	5.80082	5.73879	8.58462	22.124	13.1891	21.3314	7.47859	10.6325	3.50893	16.7716		45.7535	45.4898	25.3805	50.0663	88.5201	100.293	8.29138	48.1007		103.086
	-17.0031	-98.6115		-35.9255	150.845			20	6.20106	8.83059	12.6697	209.174	6.53026	5.27979	2.10894	101.467	14.6461	29.1591	5.94558	3.62292	5.45398	15.2493		82.2743	85.799	27.3204	155.558	109.571	97.8786	3.41112	59.405		1367.87
	-30.8168	-99.9339		59.3428	-86.3622			30	5.17684	23.3801	0.204844	271.582	7.12821	5.33685	1.97744	85.5336	29.1983	26.276	1.1637	7.67214	7.53202	15.0712		110.711	83.1161	22.3792	196.139	95.8241	120.559	10.8897	87.3135		551.231
	55.9996	-97.4502		-88.9628	-100			60	9.59004	10.9348	8.45016	340.544	15.2786	7.16543	3.17085	92.0688	37.8869	35.645	22.8965	22.6685	5.47417	16.3061		137.826	89.4346	32.0721	231.811	102.845	182.976	15.4796	162.356		1058.64
	17.0031	-34.3507		67.6242	70.5195																												-1.98045
	49.3894	14.852		221.05	318.337																												928.063
	87.7496	1.1757							Fig. 7 m																											Fig. 7 n
		-99.3904							zQ175 -/- - eEPSC amplitude (pA)															zQ175 +/- - eEPSC amplitude (pA)												% Change
		-99.2191					Cell #		1	2	3	4	5	6	7	8	9	10	11	12	13			1	2	3	4	5	6	7	8	9	10	11		-95.2028
							LED intensity (%)	5	10.6341	3.53174	4.33084	19.1518	3.7474	9.91773	7.06153	2.5267	23.1559	31.8273	5.0488	5.65091	4.21438			2.6618	6.07836	4.16771	3.74767	3.56773	5.94164	4.43168	3.93696	14.0943	36.6972	5.23649		473.896
								10	11.0771	25.8131	3.9835	51.8864	25.8407	3.57098	6.71906	3.78502	52.8143	14.0728	16.7132	11.772	58.0793			2.77899	101.995	11.3454	21.9475	2.58246	6.61303	6.42992	29.9241	61.7953	89.038	71.5116		82.1078
								20	27.3254	35.8094	13.5341	112.32	38.5228	14.4383	31.6592	24.7744	160.926	87.5507	21.8599	30.1327	90.7142			2.56327	204.462	22.2874	31.248	3.1438	6.06371	12.008	56.5004	104.603	196.158	258.304		8.32718
								30	23.0682	45.994	29.0251	102.031	41.4079	3.93421	72.2054	27.2096	136.673	256.355	54.823	25.5499	62.1071			2.89619	273.722	62.8338	63.348	11.3592	4.41576	11.9178	55.1112	71.8835	254.206	239.292		-58.4538
								60	29.3669	35.258	37.6796	185.887	65.1474	14.7623	97.6306	71.9106	441.564	298.021	33.3233	18.3927	77.8188			3.12522	373.878	118.638	70.5724	27.0663	7.43567	6.04779	49.4938	127.196	318.012	202.292		-88.5864
																																				-90.7168
																																				-24.0279
																																				95.244
																																				388.142
																																				210.514

## Sheet: Fig. S1
		Fig. S1 e
		wt - eEPSC amplitude						zQ175 - eEPSC amplitude (pA)
Cell #		1	2	3	4	5		1	2	3	4	5	6	7	8
LED intensity (%)	1	12.5046	5.59489	8.25357	6.1043	6.74727		11.5293	5.34325	6.29902	5.86271	6.91414	9.04205	12.9551	9.96547
	3	11.5662	11.2486	7.1594	20.2079	34.4853		25.52	56.636	184.965	137.427	62.0389	11.5509	31.5776	54.374
	6	15.7433	29.6036	3.47284	58.9181	97.2689		44.9337	77.3594	246.632	222.912	119.781	31.3484	72.4414	69.3532
	10	30.0884	17.8242	33.7682	132.855	100.572		74.9047	82.7241	243.332	214.014	93.6604	29.5068	96.5004	81.0984
	20	65.0558	21.588	20.3511	146.41	109.379		126.19	52.0887	260.496	213.933	123.284	42.5904	124.007	77.8806
	30	46.2532	30.6288	30.0486	212.875	106.86		151.15	109.046	258.782	237.193	115.163	43.5134	123.972	82.9484
		Fig. S1 g
		wt - eEPSC amplitude							zQ175 - eEPSC amplitude (pA)
Cell #		1	2	3	4	5	6		1	2	3	4	5	6	7
LED intensity (%)	1	14.4576	29.219	22.7214	13.6921	27.9184	25.9808		16.9359	17.4703	14.0736	13.6199	15.5782	15.2098	25.7217
	3	21.4604	18.0807	155.931	14.6417	16.9599	46.8505		22.1712	64.0386	17.4274	77.7177	19.2382	18.2447	176.994
	6	24.7572	123.46	439.229	20.0017	14.1645	55.4183		38.9085	146.852	51.7911	78.4622	13.2917	15.3482	192.632
	10	17.6193	193.28	441.513	46.5315	18.6637	90.9151		28.1044	124.308	92.0834	99.1047	21.0117	22.9299	222.925
	20	63.7948	139	446.889	30.4906	15.5169	331.28		42.0523	244.464	110.923	92.4379	17.8744	38.7742	231.086
	30	54.7128	171.224	445.813	47.6816	33.4673	300.624		58.0563	265.971	96.8267	130.927	49.7902	112.339	340.702
	60	83.006	219.945	505.093	38.2847	42.4665	217.856		75.178	423.781	159.505	112.021	28.829	94.3658	380.098
		Fig. S1 i
		wt - eEPSC amplitude										zQ175 - eEPSC amplitude (pA)
Cell #		1	2	3	4	5	6	7	8	9		1	2	3	4	5	6	7	8
LED intensity (%)	1	12.1556	17.7778	12.2856	235.597	52.3961	23.0387	120.966	15.8256	35.2929		16.4217	312.694	51.6248	19.1726	302.136	21.1577	16.5852	22.0846
	3	24.0655	16.8882	39.4246	498.156	261.618	137.369	229.064	15.0033	17.8027		83.8032	817.307	130.868	13.1724	709.665	50.1904	78.1936	17.9081
	6	13.0999	17.2045	64.2266	556.334	397.83	142.881	298.369	24.0239	53.411		130.977	1002.66	203.111	163.228	880.935	73.9727	149.929	14.4561
	10	13.1982	19.2648	130.852	675.591	497.096	236.617	313.538	19.1682	37.6715		139.462	1192.23	316.827	344.526	982.527	63.8603	143.417	32.3412
	20	21.2525	101.729	218.133	766.059	445.597	339.339	297.438	21.1382	42.1437		156.001	1402.1	419.6	332.482	1088.02	111.776	242.543	31.5128
	30	12.0389	99.4657	335.852	862.42	584.698	366.767	354.914	35.5311	51.7893		144.095	1622.9	479.819	423.522	1044.54	121.233	312.651	45.7016
	60	30.2688	130.737	503.264	884.518	593.244	375.523	332.113	50.3821	79.3036		185.228	1675.64	578.163	438.231	1042.9	160.28	344.914	67.673
		Fig. S1 m - M2 CTX
Cell #		wt - eEPSC amplitude								zQ175 - eEPSC amplitude (pA)
LED intensity (%)	5	78	40	70	0	9	0	0		315	242	0	50	87	0	0
	10	107	87	95	25	19	10	19		389	692	85	48	152	0	65
	20	154	170	136	22	28	28	28		493	779	86	85	183	216	111
	30	233	243	135	48	32	38	49		498	782	102	180	164	231	221
	40	241	262	137	78	68	52	82		548	1098	170	145	204	235	225
	50	210	310	95	62	76	87	108		554	1059	204	160	201	243	376
	60	248	250	175	82	80	92	146		592	1067	233	163	234	373	443
	70	252	314	189	61	65	120	157		588	1085	248	202	225	366	562
	80	334	341	149	57	72	112	176		552	1180	256	209	229	383	679
	90	331	337	126	50	75	130	181		526	1164	289	220	248	387	705
	100	330	341	132	62	60	121	179		495	1202	287	224	252	394	705
		Fig. S1 q - Cng. CTX
Cell #		wt - eEPSC amplitude								zQ175 - eEPSC amplitude (pA)
LED intensity (%)	5	58	0	0	0	0	0	0		74	0	0	13	0	0	0
	10	79	0	59	70	0	34	44		78	61	241	158	0	0	165
	20	113	51	61	243	7	44	195		86	197	236	243	183	209	201
	30	143	130	182	365	67	86	291		109	298	278	372	367	229	311
	40	153	115	185	453	66	71	272		153	556	302	531	383	233	333
	50	145	127	190	454	82	90	355		226	564	334	428	362	258	467
	60	143	143	225	444	165	94	364		333	569	363	496	366	382	538
	70	144	163	317	588	103	122	384		410	650	309	525	431	375	672
	80	124	215	253	447	122	177	470		437	738	472	544	469	371	776
	90	145	218	283	481	145	156	476		511	745	401	606	512	383	703
	100	145	174	296	519	147	220	465		609	752	329	605	574	394	705

## Sheet: Fig. S2
NMDA/AMPA ratio
	Fig. S2 b
	IT - dSPNs			IT - iSPNs
	wt	zQ175		wt	zQ175
	0.14	0.57		0.18	0.84
	0.91	0.58		0.49	0.53
	0.48	0.38		0.71	0.38
	0.73	0.59		0.63	0.91
	0.43	0.63		0.63	0.64
	0.89	0.55		0.83	0.79
	0.05	1.15		0.59	0.49
	1.09	0.61		0.58	1.14
	0.72	0.54		0.65	1.27
	0.48	0.51		0.58	0.52
	0.6	0.78		0.45	0.79
		0.92			0.98
		0.3			0.73
		0.86			0.57
		0.69			0.92
					0.75

## Sheet: Fig. S3
	Fig. S3 b
	Dynamic range (% Change)
	non carriers	R6/2
	-89.3346	-78.0594
	-81.6933	-92.151
	-24.0581	-99.6099
	-13.64	-100.163
	-86.2817	-91.8309
	-18.0027	-49.9993
	2.40263	-81.6356
	-4.59473	-89.0758
	43.4831	-87.6803
	451.472	-107.759
	0	-98.2787
	87.9591	-100.033
	108.397	-95.3551
	349.983	-89.4521
	309.072	-99.9254
		-89.438
		-57.9181
		-71.1229

[truncated: 10 more sheets: Fig. S 4, Fig. S 5, Fig. S 6, Fig. S 7, Fig. S 8, Fig. S 9, Fig. S11, Fig. S10, Fig. S 12, Fig. S 14]
